# Supplementary material for: In Vitro, In Vivo, and In Silico Analyses of Molecular Anti-Pigmentation Mechanisms of Selected Thai Rejuvenating Remedy and Bioactive Metabolites
Source: Molecules. 2023 Jan 18;28(3):958. doi: 10.3390/molecules28030958 (PMC9920523; doi:10.3390/molecules28030958)
Supplement: Supplementary file 1 [file molecules-28-00958-s001.zip]

Archive with 1 entries (1 files):
- molecules-2092317-supplementary.pdf
